# Supplementary material for: Mapping of quantitative trait loci for flesh colour and growth traits in Atlantic salmon (Salmo salar)
Source: Genet Sel Evol. 2010 Jun 4;42(1):17. doi: 10.1186/1297-9686-42-17 (PMC2900243; doi:10.1186/1297-9686-42-17)
Supplement: Additional file 1 — Markers used and map positions. List of markers and female map positions used in this study. [file 1297-9686-42-17-S1.XLS]

## Sheet: Female map
Chr 1	Distance (cM)
BX881655/ii	0
Ssa410UoS	4
CL9726	54
OtsG83	69
Chr 2
Ssa202DU	0
Ssa406UoS	42
Chr 3
BHMS184B	0
OMM1121/i	31
Ssa417UoS	37
SsaD190	38
BHMS7-014	44
OMM1272	72
Chr 4
OMM1120	0
OMM1107	1
CL6600	2
Ssa0325BSFU	3	added for second round genotyping
Ssa0511BSFU	4	added for second round genotyping
BHMS373	5	added for second round genotyping
Ssa405UOS	7
Ssa0342BSFU	7	added for second round genotyping
BX873441	12	added for second round genotyping
Alu005A/i	19	added for second round genotyping
CL10695	42	added for second round genotyping
Ssa0613BSFU/ii	56	added for second round genotyping
BHMS437/ii	57	added for second round genotyping
Ssa0257BSFU	57	added for second round genotyping
Ssa0892BSFU	66	added for second round genotyping
Ssa0648BSFU	69	added for second round genotyping
Ssa0332BSFU	78	added for second round genotyping
CL47450/i	80
CL17236a/ii	95
Chr 5
OMM1108	0
Ocl2UW	4
OMM1070	28
CL3014/ii	31
BHMS259	72
BHMS267	72
Ssa74	82
Chr 6
Omy27INRA	0
OMM1037/i	82
Ssa171DU	82
Ots521NWFSC	100
Sal6UoG	120
Chr 7
SsaD71	0
Ssa418UoS/i	20
Chr 8
CL17236a	0
BHMS365	16
Chr 9
Ssa17	0
Omy18DIAS	10
Ssa48	24
BHMS330	32
CL15589	35
BX881655/i	38
BHMS7-033	45
Chr 10
OMM1228	0
BHMS278	8
BHMS360	10
BHMS201	18
Ssosl417	32
SSosl311	50
BHMS389	55
CHr 11
OMM1372	0
Ssa408UoS	2
BX867151/i	20
Ssosl438	23
Chr 12
OtsG68UCD	0
SSsp2210	8
CL4778a	8
Ssa64/i	22
Ssa64/ii	22
Chr 13
CL68800	0
SSsp2201	3
SSsp2213	58
Alu005A/ii	61
Chr 14
Ssosl444	0
BHMS429	6
CL22911	9
CL12747	14
Chr 15
Ssa197DU	0
Omy301	7
BHMS130	18
Ssa98	18
BHMS177	19
Ssa401	31
Alu308	32
Chr 16
Ssa403UoS/i	0
Ssa402UoS/ii	0
CL4215	25
BHMS283	68
Chr 17
CL67680	0
BHMS332	0
Sal4UoG	0
Ssa402UoS/i	3
BHMS173	7
SsaD58	13
Ssa404UoS	45
Chr 18
BHMS176	0
CL17121	18
Ssa418UoS/ii	20
Chr 19
CA050122	0
CB505581	0
CL47345	1
Ssa422UOS	5
Chr 20
OmyFGT14TUF	0
Ssa421UoS	4
BHMS384	9
SsaD48	12
OMY1191UW	14
BHMS349	36
SsaLEER15	52
Chr 21
CL10212	0
BHMS311	0
OMM1032	2
BHMS111	8
BHMS321	16
OtsG249UCD	37
Chr 22
Ssa65	0
Ssa65b	1
Chr 23
OMM1121/ii	0
Ssa85DU	20
BHMS377	25
SSsp1605	48
Chr 24
CL9859	0
SSsp2215	0
SSsp2216	4
BHMS356	10
BHMS337	23
BHMS117A	42
BHMS117B	45
BHMS269	49
Chr 25
Ssa20	0
Myo34_41	47
Chr 26
Ssa0428BSFU	0	added for second round genotyping
Ssa0562BSFU	1	added for second round genotyping
Ssa0646BSFU	4	added for second round genotyping
Alu333	33	added for second round genotyping
Ssa0374BSFU	34	added for second round genotyping
Ssa0285BSFU	38	added for second round genotyping
Ssa0323BSFU	39	added for second round genotyping
Rsa476	42	added for second round genotyping
BHMS217	44
Ssa0800BSFU	44	added for second round genotyping
SsaD157	51
Omi27TUF	52
Rsa354	53	added for second round genotyping
BX867151/ii	53
Chr 27
BHMS386	0
CL16105	0	no recom
Chr 28
BHMS144	0
Chr 29
Ogo4UW	0
SsaD237	0	no recom
