# Supplementary material for: Mapping of quantitative trait loci for flesh colour and growth traits in Atlantic salmon (Salmo salar)
Source: Genet Sel Evol. 2010 Jun 4;42(1):17. doi: 10.1186/1297-9686-42-17 (PMC2900243; doi:10.1186/1297-9686-42-17)
Supplement: Additional file 2 — QTL effects for segregating parents. Allele substitution effects and absolute t-values for segregating parents (QTL at least chromosome-wide significant at P < 0.01). [file 1297-9686-42-17-S2.XLS]

## Sheet: Sheet1
Trait	Chr	Parent	QTL effect (SE)	Abs. t-value
Flesh colour	26	F1	0.47 (0.23)	2
		F2	0.77 (0.22)	3.5
		F4	0.78 (0.23)	3.4
		F5	0.61 (0.21)	2.9
		M1	0.80 (0.23)	3.5
		M5	1.14 (0.21)	5.5
Flesh colour	4	M1	1.11 (0.22)	4.9
		M2	1.16 (0.22)	5.4
		M3	0.87 (0.39)	2.2
		M5	0.73 (0.22)	3.4
Flesh colour	1	F4	1.83 (0.47)	3.9
		M4	1.22 (0.41)	2.9
Flesh colour	9	M1	0.97 (0.33)	3
		M2	1.30 (0.42)	3.1
Flesh colour	5	F1	0.47 (0.23)	2.1
		M2	0.56 (0.24)	2.4
		M6	0.85 (0.31)	2.7
Flesh colour	7	F4	0.86 (0.37)	2.3
		M2	0.66 (0.32)	2
		M4	0.64 (0.33)	1.9
Body weight	4	F3	0.83 (0.31)	2.7
		M1	0.56 (0.18)	3.1
		M2	0.63 (0.18)	3.5
		M4	0.57 (0.16)	3.1
Body weight	16	F2	0.77 (0.30)	2.6
		M1	0.99 (0.28)	3.6
		M2	0.65 (0.27)	2.4
Body weight	7	F2	0.66 (0.29)	2.2
		F3	0.73 (0.36)	2
		M1	0.57 (0.28)	2
		M2	0.79 (0.27)	2.9
Body weight	10	F1	3.20 (1.27)	2.5
		M4	4.36 (1.28)	3.4
		M6	5.07 (1.61)	3.2
Length	10	F1	3.20 (1.27)	2.5
		M4	4.36 (1.28)	3.4
		M6	5.07 (1.61)	3.2
Length	16	F2	4.86 (2.11)	2.3
		M1	7.08 (1.92)	3.7
		M2	4.81 (1.89)	2.5
Length	7	F2	4.67 (1.85)	2.5
		M1	4.04 (1.93)	2.1
		M2	5.61 (1.84)	3
Length	4	F3	5.30 (2.15)	2.5
		M1	3.64 (1.26)	2.9
		M2	4.47 (1.22)	3.7
		M4	4.47 (1.27)	3.5
Length	13	F2	2.60 (1.20)	2.2
		F4	2.74 (1.24)	2.2
		M2	2.51 (1.19)	2.1
		M3	5.49 (2.11)	2.6
		M4	2.42 (1.23)	2
Length	11	M2	5.81 (1.84)	3.1
		M3	5.36 (2.21)	2.4
K-factor	7	F2	0.14 (0.04)	3.4
		F3	0.12 (0.05)	2.5
		M2	0.08 (0.04)	2.1
K-factor	20	F1	0.10 (0.04)	2.5
		F2	0.14 (0.04)	3.4
		F3	0.11 (0.05)	2.3
		M1	0.09 (0.04)	2.3
Dressing %	11	F1	0.92 (0.45)	2.1
		F4	1.25 (0.40)	3.1
		M4	0.97 (0.50)	2
